# Supplementary material for: Users’ Perceptions of Access to and Quality of Unified Health System Services in Brazil: A Cross-Sectional Study and Implications to Healthcare Management Challenges
Source: Int J Environ Res Public Health. 2024 May 31;21(6):721. doi: 10.3390/ijerph21060721 (PMC11204194; doi:10.3390/ijerph21060721)
Supplement: Supplementary file 1 [file ijerph-21-00721-s001.zip]

Archive with 1 entries (1 files):
- ijerph-2967425-supplementary.pdf
